# Supplementary material for: Agar Acts as Cathode Microskin to Extend the Cycling Life of Zn//α-MnO2 Batteries
Source: Materials (Basel). 2021 Aug 27;14(17):4895. doi: 10.3390/ma14174895 (PMC8432668; doi:10.3390/ma14174895)
Supplement: Supplementary file 1 [file materials-14-04895-s001.zip]

Archive with 1 entries (1 files):
- materials-1320889-supplementary.pdf
